# Supplementary material for: Inhibitory Effect of Quercetin on Oxidative Endogen Enzymes: A Focus on Putative Binding Modes
Source: Int J Mol Sci. 2023 Oct 20;24(20):15391. doi: 10.3390/ijms242015391 (PMC10607112; doi:10.3390/ijms242015391)
Supplement: Supplementary file 1 [file ijms-24-15391-s001.zip]

Archive with 1 entries (1 files):
- ijms-2659855-supplementary.pdf
